# Supplementary material for: Introduction of Non-Native Pollinators Can Lead to Trans-Continental Movement of Bee-Associated Fungi
Source: PLoS One. 2015 Jun 23;10(6):e0130560. doi: 10.1371/journal.pone.0130560 (PMC4478036; doi:10.1371/journal.pone.0130560)
Supplement: S1 File — (TXT) [file pone.0130560.s002.txt]

## Maximum-likelihood estimate, ITS-1 DNA sequences for Ascosphaera spp. using RAxML-HPC v.8.1.2, 1000 long bootstrap reps, GTRCAT model of sequence evolution

(A_larvis_U68330:0.00000105678330106812,((A_flava_U68332:0.07896625198216190855,((A_celerrima_U68325:0.01958141759654816877,((((A_xerophila_U68326:0.12514983081796379749,(A_callicarpa_JX070046:0.01805945945346377340,WH122_11:0.00407302712015026463)100:0.06024064635272629448)95:0.06884668589698580976,(((Eremascus_albus_U18359:0.13331628140819939965,Emmonsia_parva_AF038321:0.25272124921184080382)90:0.17140400036074726620,(A_naganensis_U68327:0.00000105678330106812,(HG50_5:0.00533597959490620180,(((HG44_7:0.00000105678330106812,(NV24_10_27_2_HG43_3_43_4_43_8_43_12_44_1_WH105_5_CI144_3:0.00000105678330106812,(NV24_9_HG43_1_43_2_44_4_WH103_6_105_6a_105_7_116_12:0.00000105678330106812,Nest153_12:0.00000105678330106812)68:0.00804280368024294819)23:0.00000105678330106812)15:0.00000105678330106812,NV29_7_HG43_11_WH116_1:0.00000105678330106812)47:0.01093109339750375324,HG43_10:0.00000105678330106812)35:0.00000105678330106812)70:0.00000105678330106812)99:0.05852744673555438509)38:0.01325861319799714368,((((((HG69_2:0.00000105678330106812,(HG45_5:0.00000105678330106812,HG56_4:0.00000105678330106812)26:0.00000105678330106812)47:0.00000105678330106812,(CL81_3:0.01148874112964831835,HG69_3:0.00000105678330106812)43:0.00398153604152009285)15:0.00000105678330106812,CI150_5:0.00000105678330106812)37:0.00316481538710702837,(HG52_1:0.00000105678330106812,(HG69_10:0.00319746407818605411,HG69_4_69_11:0.00000105678330106812)43:0.00000105678330106812)20:0.00000105678330106812)94:0.01278203662875415127,A_subglobosa_HQ540521:0.01795113557316016170)98:0.07421676833817227037,(A_duoformis_U68316:0.00000105678330106812,(A_apis_U18362:0.02884062086221835658,A_atra_U68314:0.02726186080731752420)67:0.00320403775866964172)94:0.05015836573989210928)85:0.05490174699375625217)56:0.04090051355656520310)37:0.02984223311754558364,(A_fusiformis_U68324:0.05939007489579717358,((A_acerosa_U68321:0.03930268789353582454,A_asterophora_U68322:0.03203359697328784367)100:0.09667737027100221925,((((A_aggregata_JX268536:0.01023562287557899103,A_subcuticulata_U68331:0.04975891417587006982)66:0.00178725203399778204,A_aggregata_U68323:0.00367454389910136254)98:0.06340774575738705732,A_solina_U68328:0.03465021090963858047)60:0.03144465047470343388,((((CI145_2:0.00000105678330106812,((((NV22_5_HG69_8_WH110_1_CI150_8:0.00000105678330106812,(HG55_2_WH105_2_105_3_NV22_5_HG69_8_WH110_1_CI150_8:0.00000105678330106812,HG55_1:0.00000105678330106812)64:0.00621209907909198601)48:0.00000105678330106812,NV22_5_IC33_7_HG56_6_56_7_60_12_69_8_77_4_CL83_8_WH104_2_103_8_106_7_110_1_CI150_8:0.00000105678330106812)26:0.00000105678330106812,HG77_3:0.00000105678330106812)18:0.00000105678330106812,IC36_3:0.00000105678330106812)21:0.00000105678330106812)25:0.00000105678330106812,IC36_4:0.00000105678330106812)47:0.00000105678330106812,HG49_2_NV29_4_30_3:0.00000105678330106812)86:0.00296503489762327830,A_proliperda_U68318:0.00322755189141335627)99:0.04424994938227215513)54:0.02218831903636784772)59:0.02751747974654151010)54:0.03377059270863202317)90:0.05799201100926144881,A_apis_FJ172293:0.01588676230496035777)78:0.02459704033470037216)48:0.00971747182610516874,CI150_6:0.01773914305978934944)61:0.01511404757705225692)96:0.02050780466046093001,A_pollenicola_U68329:0.01420683762856630832)43:0.00000105678330106812,A_variegata_JX268538:0.00702571580183742727);

## Maximum-likelihood estimate, ITS-1 DNA sequences for Ascosphaera spp. using PHy-ML v.3.0, 1000 bootstrap reps, SYM+I+G model of sequence evolution

(((((A_subglobosa_HQ540521:0.02528382,((HG69_4_69_11:2e-08,(HG69_10:0.00481211,HG52_1:2e-08)7:2.7e-07)7:2e-08,((HG69_2:2e-08,(HG56_4:2e-08,(HG45_5:2e-08,CI150_5:2.5e-07)6:2e-08)3:1.9e-07)9:0.00238819,(HG69_3:2.05e-06,CL81_3:0.01697189)38:0.00597377)9:0.00233539)78:0.02096605)95:0.11295903,(A_duoformis_U68316:2e-08,(A_apis_U18362:0.04378579,A_atra_U68314:0.04152414)68:0.00479828)97:0.07685899)78:0.08540469,(((A_apis_FJ172293:0.02218549,(A_celerrima_U68325:0.03082034,(CI150_6:0.02917826,(A_flava_U68332:0.12358087,(A_pollenicola_U68329:0.02246165,(A_variegata_JX268538:0.01109506,A_larvis_U68330:2.2e-07)53:2.2e-07)82:0.03145215)54:0.0256712)44:0.01413452)68:0.04143442)88:0.08959349,(A_fusiformis_U68324:0.09025633,((A_asterophora_U68322:0.05388587,A_acerosa_U68321:0.05922904)99:0.15807307,((A_solina_U68328:0.05629742,(A_aggregata_U68323:0.00575956,(A_subcuticulata_U68331:0.07635836,A_aggregata_JX268536:0.01611178)69:0.00188504)98:0.09371702)59:0.04653705,(A_proliperda_U68318:0.00489012,(CI145_2:2e-08,(HG77_3:2e-08,((IC36_4:2e-08,NV22_5_HG69_8_WH110_1_CI150_8:2e-08)10:2e-08,((HG55_1:2e-08,HG55_2_WH105_2_105_3_NV22_5_HG69_8_WH110_1_CI150_8:5.4e-07)61:0.00947085,(NV22_5_IC33_7_HG56_6_56_7_60_12_69_8_77_4_CL83_8_WH104_2_103_8_106_7_110_1_CI150_8:1.9e-07,(IC36_3:2e-08,HG49_2_NV29_4_30_3:2.2e-07)12:2e-08)2:1.9e-07)1:1.332e-05)3:9.33e-06)4:9.36e-06)48:0.00456591)99:0.07180453)45:0.034529)62:0.04312128)57:0.05706503)41:0.04851002,(A_xerophila_U68326:0.19220281,(A_callicarpa_JX070046:0.02783568,WH122_11:0.00595099):0.09503843)99:0.11138977)92:0.06236629)63:0.02718251,((NV24_10_27_2_HG43_3_43_4_43_8_43_12_44_1_WH105_5_CI144_3:1.7e-07,(NV29_7_HG43_11_WH116_1:2e-08,(HG44_7:2.7e-07,(Nest153_12:4.3e-07,NV24_9_HG43_1_43_2_44_4_WH103_6_105_6a_105_7_116_12:2e-08)60:0.0125357)5:2e-08)6:2e-08)22:0.01704128,(A_naganensis_U68327:2.4e-07,(HG43_10:1.4e-07,HG50_5:0.00824774)7:2.2e-07)6:5.5e-07)98:0.09151209)43:0.26935048,Emmonsia_parva_AF038321:0.41437001,Eremascus_albus_U18359:0.22144534)87;

## Consensus tree of post-burnin trees, ITS-1 DNA sequences for Ascosphaera spp. using MrBayes v.3.2.2, SYM+I+G model of sequence evolution

(((((A_atra_U68314:0.01835206,A_apis_U18362:0.01808306)0.389:0.004399252,A_duoformis_U68316:0.001962875)0.539:0.02169179,((((CI150_5:0.001381884,HG52_1:0.001466283)0.062:0.001618392,(HG69_10:0.003000062,HG69_4_69_11:0.001423452)0.145:0.002482179)0.019:0.001876577,(((HG69_2:0.001514149,HG45_5:0.001552439)0.154:0.001825397,HG56_4:0.001507944)0.133:0.002552994,(CL81_3:0.007530018,HG69_3:0.002957679)0.075:0.002758731)0.036:0.002380352)0.176:0.006275039,A_subglobosa_HQ540521:0.01400796)0.366:0.02202257)0.188:0.02577203,(((((((A_larvis_U68330:0.001689917,A_variegata_JX268538:0.005730944):0.002688563,A_pollenicola_U68329:0.01020327)0.237:0.008949588,A_flava_U68332:0.04269914)0.392:0.01136834,((CI150_6:0.01300591,A_celerrima_U68325:0.01420201)0.403:0.01038056,A_apis_FJ172293:0.0189482)0.208:0.01355368)0.193:0.02212426,(A_xerophila_U68326:0.07653047,(A_callicarpa_JX070046:0.00831728,WH122_11:0.005905581)0.816:0.03092694)0.410:0.02965836)0.309:0.0237975,(A_fusiformis_U68324:0.03666114,((A_asterophora_U68322:0.02063085,A_acerosa_U68321:0.02588811)0.727:0.0374528,((((A_aggregata_U68323:0.003511999,A_aggregata_JX268536:0.007224821)0.365:0.006074128,A_subcuticulata_U68331:0.02824173)0.566:0.01881728,A_solina_U68328:0.03275753)0.253:0.01875582,(((A_proliperda_U68318:0.003500793,IC36_4:0.00143591)0.060:0.001856456,(((NV22_5_IC33_7_HG56_6_56_7_60_12_69_8_77_4_CL83_8_WH104_2_103_8_106_7_110_1_CI150_8:0.001474331,CI145_2:0.00138936)0.059:0.001616394,((HG55_1:0.002093182,HG55_2_WH105_2_105_3_NV22_5_HG69_8_WH110_1_CI150_8:0.003023435)0.364:0.003332219,NV22_5_HG69_8_WH110_1_CI150_8:0.001400279)0.091:0.003045915)0.009:0.002107104,(IC36_3:0.001383894,HG77_3:0.001404045)0.055:0.001412668)0.008:0.001983315)0.043:0.003180571,HG49_2_NV29_4_30_3:0.001674645)0.264:0.01397395)0.132:0.02054517)0.137:0.02262197)0.155:0.02468675)0.089:0.02753103,(((HG43_10:0.001538828,((HG44_7:0.00168558,NV24_10_27_2_HG43_3_43_4_43_8_43_12_44_1_WH105_5_CI144_3:0.001644775)0.113:0.002172839,((Nest153_12:0.003449926,NV24_9_HG43_1_43_2_44_4_WH103_6_105_6a_105_7_116_12:0.002902695)0.285:0.0041715,NV29_7_HG43_11_WH116_1:0.001491853)0.068:0.002710429)0.056:0.003597358)0.069:0.003935661,HG50_5:0.004305071)0.134:0.004115519,A_naganensis_U68327:0.002521407)0.391:0.02121673)0.129:0.02503552)0.093:0.05228272,Emmonsia_parva_AF038321:0.1322973,Eremascus_albus_U18359:0.1015362)0.407;
