# Supplementary material for: Introduction of Non-Native Pollinators Can Lead to Trans-Continental Movement of Bee-Associated Fungi
Source: PLoS One. 2015 Jun 23;10(6):e0130560. doi: 10.1371/journal.pone.0130560 (PMC4478036; doi:10.1371/journal.pone.0130560)
Supplement: S2 File — (TXT) [file pone.0130560.s003.txt]

## Maximum-likelihood estimate, 28S DNA sequences for Aspergillus spp. using RAxML-HPC v.8.1.2, 1000 long bootstrap reps, GTRCAT model of sequence evolution

((((((((A_niger_KC405620:0.007462256497,(A_phoenicis_AB573991:1.349299113e-06,(A_carbonarius_GU291292:0.007304795851,(((A_nomius_AF338643:1.349299113e-06,((A_flavus_KF880939:0.04854419015,A_leporis_EF661569:1.349299113e-06)72:0.03981288846,A_avenaceus_EF661561:0.07150233645)4:1.349299113e-06)3:1.349299113e-06,A_bombycis_AF104444:0.00735962547)20:0.02447360769,A_tubigensis_KJ650338:1.349299113e-06)7:0.0147667354)2:1.349299113e-06)5:1.349299113e-06)7:0.02145910541,A_japonicus_KC128815:0.07933953687)11:0.002292405778,(A_sulphureus_AF433121:0.03261121062,A_ochraceopetaliformis_EF661429:0.006653027927)28:1.349299113e-06)22:0.01778988133,((((A_diversus_EF661213:0.02929154512,((A_sparsus_EF661184:0.01389012244,((((A_eburneocremeus_EF652476:0.005521980294,A_crustosus_EF652489:0.09986769927)68:0.0581075877,(((((A_unguis_EF652509:0.01377877434,(A_nidulans_AF454192:0.006780476332,Emericella_rugulosa_EF652434:1.349299113e-06)48:1.349299113e-06)38:0.01436623459,(A_versicolor_KF880925:0.006926024483,(((CL92_4:0.007278581768,HG55_1:0.006756337745)86:0.01678892467,(IC32_6:1.349299113e-06,(CL84_2:0.007549191756,(HG56_4:1.349299113e-06,(NV25_4:1.349299113e-06,NV27_IC33_HG43_52_55_56_69_CL81_100_WH105:1.349299113e-06)58:1.349299113e-06)48:1.349299113e-06)83:0.008509251986)94:0.05528429573)58:0.03147659304,A_sydowii_KJ524908:0.006736330068)16:1.349299113e-06)59:0.03958337394)14:1.349299113e-06,(A_spelunceus_EF652491:1.349299113e-06,(A_granulosus_FJ771046:0.007160007731,A_insuetus_HE653032:1.349299113e-06):0.00720285549)38:1.349299113e-06)16:0.007219043868,(((A_deflectus_EF652463:0.02281093507,A_elongatus_EF652502:1.349299113e-06)49:0.02288101167,A_amylovorus_EF652503:0.01525518088)19:0.0073088992,A_egyptiacus_EF652504:0.01447665855)3:1.349299113e-06)13:1.349299113e-06,Emericella_aurantiobrunnea_EF652465:0.02259577634)4:1.349299113e-06)5:0.03164961945,A_funiculosus_EF661223:1.349299113e-06)33:0.03094368086,A_conjunctus_U29796:1.349299113e-06)42:0.008559606741)17:0.02340454498,((A_brunneo_uniseriatus_EF652141:0.03809087452,((Neocarpentes_acanthosporus_EF669992:1.349299113e-06,(A_giganteus_EF669987:0.03533300166,(Neosartorya_aureola_EF669945:0.01324238334,((Dichotomomyces_cejpii_EF669956:0.02899431239,Neosartorya_pseudofischeri_KJ439184:1.349299113e-06)36:0.006662473523,(Neosartorya_fischeri_KF291032:1.349299113e-06,A_fumigatus_AY235005:1.349299113e-06)57:1.349299113e-06)25:1.349299113e-06)45:0.02049037114)11:1.349299113e-06)8:1.349299113e-06,A_clavatus_JN938924:0.006581268513)34:0.00708883995)17:0.008730449742,A_cervinus_EF661268:0.02999091318)9:0.01314402778)13:0.007608131922)2:0.009808507108,(A_ochraceus_KF880923:0.01491634508,A_flavus_AY235012:1.349299113e-06)39:0.007754387333)5:1.349299113e-06,A_carneus_AF433091:0.03088551575)1:0.0207842333,(A_robustus_EU021618:0.01800955703,((((A_penicilliodes_GU017541:0.02741857536,Eurotium_leucocarpum_EF652087:0.05850310182)74:0.04340454296,(Chaetosartorya_chrysella_EF652155:0.02381404539,(Chaetosartorya_cremea_EF652149:0.07182619316,A_pulvinus_EF652159:0.07941880584)2:0.00675762526)6:0.02318913311)6:0.02350540205,A_ambiguus_EF669606:0.0166036345)3:0.0167109067,A_niveus_EF669614:1.349299113e-06)1:0.0125206141)1:0.0186895792)2:1.349299113e-06)0:1.349299113e-06,A_candidus_KF880918:0.05137516709)0:0.03274581837,A_terreus_KF971363:0.03503713503)35:1.349299113e-06,A_arenarius_EU021615:0.06002833733)13:0.06307944705,Talaromyces_leycettanus_AF454080:0.07353969307,Penicilliopsis_clavariiformis_GU092973:0.04742153341)45;

## Maximum-likelihood estimate, 28S DNA sequences for Aspergillus spp. using PHy-ML v.3.0, 1000 bootstrap reps, GTR+I+G model of sequence evolution

((A_arenarius_EU021615:0.10891193,(A_terreus_KF971363:0.04870207,((A_sparsus_EF661184:0.0235155,(A_conjunctus_U29796:3.9e-07,(A_funiculosus_EF661223:6.6e-07,((A_amylovorus_EF652503:0.02362373,(A_elongatus_EF652502:6.4e-07,A_deflectus_EF652463:0.03724202)513:0.03664517)200:0.01179919,(Emericella_aurantiobrunnea_EF652465:0.03628867,((A_crustosus_EF652489:0.16426843,A_eburneocremeus_EF652476:1.011e-05)673:0.10036144,(A_egyptiacus_EF652504:0.02282069,((A_granulosus_FJ771046:0.01133103,A_insuetus_HE653032:5.1e-07)287:0.01137851,(A_spelunceus_EF652491:4.7e-07,((Emericella_rugulosa_EF652434:3.7e-07,A_unguis_EF652509:0.02093495)245:4.9e-07,(A_nidulans_AF454192:7e-07,(A_versicolor_KF880925:0.01086101,(A_sydowii_KJ524908:0.01033954,((IC32_6:6.2e-07,(HG56_4:1e-08,(NV27_IC33_HG43_52_55_56_69_CL81_100_WH105:1e-08,(NV25_4:1e-08,CL84_2:0.01213185)142:3.5e-07)109:5.3e-07)421:0.0137235)924:0.09168096,(HG55_1:0.01047287,CL92_4:0.01163862):0.0257508)859:0.05279478)560:3.3e-07)190:0.06153516)507:0.01040622)81:0.02240789)106:7.6e-07)41:0.0115176)156:3.3e-07)19:3.3e-07)70:3.3e-07)26:0.0513352)439:0.04916962)424:0.01159997)159:0.03724207,((A_candidus_KF880918:0.09487656,((A_flavus_AY235012:3.7e-07,A_ochraceus_KF880923:0.02355061)423:0.01265978,(A_carneus_AF433091:0.03554247,(A_diversus_EF661213:0.03532499,(A_cervinus_EF661268:0.03258743,(A_clavatus_JN938924:6.4e-07,((Neocarpentes_acanthosporus_EF669992:4.5e-07,(Neosartorya_aureola_EF669945:0.02068263,(A_fumigatus_AY235005:1e-08,(Neosartorya_fischeri_KF291032:2.3e-07,(Dichotomomyces_cejpii_EF669956:0.04673554,Neosartorya_pseudofischeri_KJ439184:4.7e-07)459:0.01051448)136:2.3e-07)224:4.7e-07)509:0.03209408)101:5.6e-07,(A_giganteus_EF669987:0.04642882,A_brunneo_uniseriatus_EF652141:0.06473066)31:0.00830336)9:0.0101373)162:0.02654113)84:0.02912946)26:0.01643778)6:0.0127044)10:0.02415491)2:5.6e-07,((A_robustus_EU021618:0.04176389,(A_niveus_EF669614:3.9e-07,(A_ambiguus_EF669606:0.02700202,((Eurotium_leucocarpum_EF652087:0.09129257,A_penicilliodes_GU017541:0.05039799)723:0.07220525,(Chaetosartorya_chrysella_EF652155:0.03167652,(Chaetosartorya_cremea_EF652149:0.11636159,A_pulvinus_EF652159:0.1264645)25:0.01395101)72:0.04347125)56:0.03876975)19:0.02819723)16:0.00868905)8:0.03143372,((A_sulphureus_AF433121:0.05383486,A_ochraceopetaliformis_EF661429:3.17e-06)297:0.0094106,(A_japonicus_KC128815:0.12933312,((A_tubigensis_KJ650338:3.5e-07,((A_flavus_KF880939:0.0776268,A_leporis_EF661569:2.45e-06)735:0.06269378,(A_nomius_AF338643:4.3e-07,(A_bombycis_AF104444:0.01154297,A_avenaceus_EF661561:0.11454307)52:3.5e-07)201:5.8e-07)233:0.03931414)77:0.02317251,(A_niger_KC405620:0.01168549,(A_carbonarius_GU291292:0.01155668,A_phoenicis_AB573991:4.3e-07)229:4.1e-07)169:3.1e-07)79:0.02905128)126:0.01214817)226:0.04004081)3:5.6e-07)1:4.9e-07)104:0.05360551)397:3.54e-06)127:0.10812289,Penicilliopsis_clavariiformis_GU092973:0.0728164,Talaromyces_leycettanus_AF454080:0.12319936)462;

## Consensus tree of post-burnin trees, 28S DNA sequences for Aspergillus spp. using MrBayes v.3.2.2, GTR+I+G model of sequence evolution

(((A_terreus_KF971363:0.01940104,A_arenarius_EU021615:0.03407406)0.147:0.01055007,(((((A_flavus_AY235012:0.005622473,A_ochraceus_KF880923:0.00737969)0.294:0.007605899,(A_carneus_AF433091:0.01465998,A_candidus_KF880918:0.02336058)0.046:0.00546378)0.003:0.006529469,((((((((((A_granulosus_FJ771046:0.004483143,A_insuetus_HE653032:0.004633852):0.00471509,((A_versicolor_KF880925:0.006310872,A_sydowii_KJ524908:0.005876344)0.377:0.008404628,((((NV25_4:0.002413658,NV27_IC33_HG43_52_55_56_69_CL81_100_WH105:0.002402744)0.151:0.002907725,(HG56_4:0.002543268,CL84_2:0.005590983)0.138:0.002728907)0.233:0.005908556,IC32_6:0.004831292)0.476:0.01211609,(HG55_1:0.006176333,CL92_4:0.006811302)0.643:0.01340442)0.215:0.01143544)0.109:0.008509609)0.164:0.004790951,((A_nidulans_AF454192:0.00460486,(Emericella_rugulosa_EF652434:0.003452406,A_unguis_EF652509:0.007804889)0.245:0.005223883)0.179:0.006340733,A_spelunceus_EF652491:0.003053116)0.027:0.00445512)0.008:0.005324037,(A_crustosus_EF652489:0.04617219,A_eburneocremeus_EF652476:0.01874478)0.346:0.01614884)0.017:0.005128235,(A_amylovorus_EF652503:0.0109147,A_egyptiacus_EF652504:0.009201352)0.098:0.004936048)0.029:0.006277944,(A_deflectus_EF652463:0.01461879,A_elongatus_EF652502:0.007889256)0.253:0.008706395)0.030:0.007866744,Emericella_aurantiobrunnea_EF652465:0.009742387)0.056:0.01164523,A_funiculosus_EF661223:0.01359584)0.134:0.01243991,(A_sparsus_EF661184:0.0095492,A_conjunctus_U29796:0.006918842)0.170:0.006802305)0.207:0.007001442,((A_brunneo_uniseriatus_EF652141:0.01755854,(((A_clavatus_JN938924:0.004286707,Neocarpentes_acanthosporus_EF669992:0.002870518)0.221:0.004777395,((Dichotomomyces_cejpii_EF669956:0.01552108,Neosartorya_pseudofischeri_KJ439184:0.003427966)0.248:0.00426577,((A_fumigatus_AY235005:0.002247193,Neosartorya_fischeri_KF291032:0.002210828)0.178:0.002921031,Neosartorya_aureola_EF669945:0.007128126)0.108:0.003888869)0.225:0.0068394)0.107:0.006802632,A_giganteus_EF669987:0.0145244)0.110:0.007778915)0.071:0.008099764,(A_cervinus_EF661268:0.01434853,A_diversus_EF661213:0.0150568)0.106:0.007950705)0.021:0.007568054)0.018:0.009576668)0.005:0.006079556,(((A_niveus_EF669614:0.005856738,A_ambiguus_EF669606:0.01439966)0.160:0.007589744,A_robustus_EU021618:0.01191974)0.054:0.00771364,(((Chaetosartorya_chrysella_EF652155:0.0155818,Chaetosartorya_cremea_EF652149:0.03384228)0.128:0.008715388,A_pulvinus_EF652159:0.03223569)0.037:0.008832961,(Eurotium_leucocarpum_EF652087:0.02949131,A_penicilliodes_GU017541:0.02235341)0.329:0.01572792)0.014:0.009901976)0.001:0.007211589)0.001:0.003777394,((((((A_flavus_KF880939:0.01938829,A_leporis_EF661569:0.01036601)0.399:0.01185943,(A_bombycis_AF104444:0.005161363,A_nomius_AF338643:0.003274868)0.382:0.00713101)0.120:0.008742259,A_avenaceus_EF661561:0.02567009)0.082:0.009046597,A_japonicus_KC128815:0.02988512)0.025:0.008845386,((A_niger_KC405620:0.00546389,(A_carbonarius_GU291292:0.005630059,A_phoenicis_AB573991:0.002621412)0.173:0.003711198)0.095:0.005219936,A_tubigensis_KJ650338:0.005185204)0.070:0.006789093)0.014:0.008068181,(A_sulphureus_AF433121:0.0156625,A_ochraceopetaliformis_EF661429:0.006378934)0.149:0.006989179)0.022:0.008858505)0.000:0.01168995)0.038:0.01775232,Talaromyces_leycettanus_AF454080:0.03223686,Penicilliopsis_clavariiformis_GU092973:0.03932805)0.180;
