# Supplementary material for: Introduction of Non-Native Pollinators Can Lead to Trans-Continental Movement of Bee-Associated Fungi
Source: PLoS One. 2015 Jun 23;10(6):e0130560. doi: 10.1371/journal.pone.0130560 (PMC4478036; doi:10.1371/journal.pone.0130560)
Supplement: S3 File — (TXT) [file pone.0130560.s004.txt]

## Maximum-likelihood estimate, 16S DNA sequences for Paenibacillus spp. using RAxML-HPC v.8.1.2, 1000 long bootstrap reps, GTRCAT model of sequence evolution

(((NR_104277_P_daejeonensis:0.003675508488,(((NR_113987_P_pasadenensis:9.956854562e-07,((NR_108291_P_wooponensis:0.01577311193,AB934977_P_humicus:9.956854562e-07)80:9.956854562e-07,(NR_117367_P_pinihumi:0.05101401413,(KF111690_P_tarimensis:0.02686748646,KF264457_P_darwinianus:0.02688584954)28:0.006846653717)17:0.02056746342)41:0.04950398915)23:0.03331006125,((AM492794_P_darangshiensis:0.0429422879,(JX840397_P_sepulcri:0.07229468071,(DQ870731_P_mendelii:0.03037612836,((NR_109595_P_taihuensis:0.01246614013,KF924230_P_sacheonensis:0.01224105277)98:0.03554602148,AJ971397_P_phyllosphaerae:0.1134851313)36:0.02011600184)29:0.01103935396)5:0.01473229981)11:0.03871290438,((NR_116719_P_xylaniclasticus:0.0150022133,((AB680951_P_curdlanolyticus:0.02511734795,NR_043789_P_cellulosilyticus:9.956854562e-07)59:0.009922599151,AB680953_P_kobensis:0.00493457155)55:9.956854562e-07)98:0.03826794537,(((P_algorifonticola_NR108602:0.07817948277,NR_043221_P_xinjiangensis:0.01121758148)53:0.01664222808,(JQ647886_P_glycanilyticus:9.956854562e-07,KF010809_P_catalpae:0.009779577255)88:0.02302559965)31:0.01453930635,(JF496373_P_castaneae:9.956854562e-07,JF496445_P_prosopidis:0.00494577965)90:9.956854562e-07)27:0.01424767208)49:0.01131796602)1:9.956854562e-07)8:0.01125769814,(((FR877668_P_apiarius:0.01488373628,(P_alvei_JQ900521:0.008584631753,(FJ944662_P_assamensis:0.05478615314,JX144697_P_taiwanensis:0.02467700774)89:0.0373999961)26:0.02247599428)82:0.08045375634,((EF190500_P_lentimorbus:0.004747338754,(KF771427_P_popilliae:9.956854562e-07,KJ672377_P_dendritiformis:0.004865483272)86:0.01006675991)80:0.03630424087,(((NR_116973_P_sputi:0.04435600496,((KF580854_P_harenae:9.956854562e-07,NR_043293_P_alkaliterrae:0.009896497107)89:0.02614112469,(((NR_117450_P_chungangensis:0.05137963024,FR682747_P_agaridevorans:9.956854562e-07)28:0.009850657859,NR_041490_P_thailandensis:0.005169298833)40:0.009863956271,(NR_025085_P_granivorans:0.03034583007,((NR_041578_P_siamensis:0.02507604337,NR_041580_P_septentrionalis:0.02081456872)68:0.02002025351,(KC494305_P_montaniterrae:0.004779238238,KC494326_P_camelliae:9.956854562e-07)65:0.009882649646)24:9.956854562e-07)74:0.02002855719)56:0.02032436794)15:0.008306814356)30:0.0129815871,(((NR_116517_P_rigui:0.02157802272,JX010997_P_chinjuensis:0.00416484947)68:0.02108036395,NR_117618_P_vulneris:0.01153572673)83:0.03437590218,((JX483788_P_filicis:0.04389603156,((NR_044486_P_pueri:0.01037646779,NR_044223_P_ginsengihumi:0.005236741932)95:0.0882779966,((P_validus_NR113753:9.956854562e-07,(AF353703_P_naphthalenovorans:0.04046271345,NR_112906_P_xylanisolvens:0.01107438071)70:0.03427750528)29:0.01257025909,(((NR_116789_P_tianmuensis:0.008589346485,(AB934960_P_elgii:0.02107326567,(KJ511862_P_ehimensis:9.956854562e-07,NR_028747_P_koreensis:0.02193139677)48:9.956854562e-07)59:0.007166344236)56:0.03275662378,JF496422_P_edaphicus:0.06416861827)8:0.002725472088,(AF182807_P_velaei:0.05964260748,JF810841_P_mucilaginosus:0.01932575875)41:0.01842852586)10:0.02887370793)8:0.007141432307)3:0.01131316593)15:0.0331894118,((((NR_109546_P_frigoriresistens:0.006784380544,(P_chondroitinus_FR877653:0.01031337741,(JX483765_P_pectinilyticus:0.07141138414,P_alginolyticus_JX401520:0.02055204553)34:0.01571179158)46:0.03396337229)98:0.06494367551,NR_116365_P_aestuarii:9.956854562e-07)94:0.05438129528,(P_larvae_NR121744:0.03467862077,NR_024752_P_koleovorans:0.07984491501)34:0.02969803258)21:0.02510258735,(((NR_041519_P_ginsengarvi:0.01236750231,NR_041051_P_hodogayensis:0.05147991974)45:0.005749220538,NR_114344_P_thermoaerophilus:0.1991914529)46:0.03608986993,((NR_125594_P_senegalensis:0.010870564,(FN293174_P_residui:0.02643458393,NR_108483_P_chartarius:0.2046627026)34:0.02965428863)31:0.03581481472,(KF958510_P_chitinolyticus:0.01403285328,(DQ085279_P_ruminocola:0.1773854939,NR_044325_P_contaminans:0.0913712112)43:0.01728644306)40:0.01931981181)15:0.01833535399)2:9.956854562e-07)5:0.02494728918)7:9.956854562e-07)29:0.04649319877)4:9.956854562e-07,((KF019740_P_kribbensis:0.0262358714,(JF830004_P_campinasensis:0.04438317018,(KF958507_P_purispatii:9.956854562e-07,NR_117012_P_uliginis:0.004828431189)81:0.02286567667)34:0.02129121326)13:0.03415089441,(((((LK021148_P_tundrae:9.956854562e-07,HM439462_P_xylanexedens:9.956854562e-07)91:9.956854562e-07,((EF459548_P_antarcticus:0.02101287843,NR_116453_P_glacialis:9.956854562e-07)82:0.0101237213,JX469411_P_macquariensis:0.004879010615)63:0.01021799193)47:0.004857945551,P_pabuli_FJ944663:0.02032205857)9:0.005166926446,(P_barcinonensis_KF030734:0.004888308734,NR_118217_P_oceanisediminis:0.005212355953)40:0.005113137822)11:0.004953750873,(((NR_044178_P_urinalis:0.03552148567,LK021195_P_provencensis:0.06837132005)53:0.03120707938,((KF580855_P_massiliensis:0.03189011031,P_amylolyticus_EF154265:0.005252981326)38:0.004703057462,KJ951054_P_illinoisensis:9.956854562e-07)48:0.01005357797)25:0.01603559108,(((JN638424_P_fonticola:0.004869263299,NR_118573_P_lentus:0.005011365399)87:0.01879261493,((NR_109318_P_hordei:0.126878764,JN378529_P_turicensis:0.03499538038)14:0.03383859725,(P_barengoltzii_KF131537:9.956854562e-07,NR_108292_P_phoenicis:0.004923417465)86:0.02058689983)3:0.01372903662)0:0.004324015687,((NR_044395_P_konsidensis:0.03955516184,(((((AJ011687_P_burgondia:0.02060944797,((JQ248575_P_woosongensis:0.01474201837,((((KF607091_P_lactis:0.01214608452,((KC113142_P_vortex:0.004718873329,JX860237_P_glucanolyticus:9.956854562e-07)91:0.0163236094,P_lautus_HF585034:0.01396182056)42:0.003513120297)36:0.0349443571,P_polymyxa_KJ638111_P_terrae_JX469412:9.956854562e-07)0:9.956854562e-07,HG_nests:9.956854562e-07)0:9.956854562e-07,P_azotofixans_D78318:9.956854562e-07)11:0.004826692321)6:9.956854562e-07,HQ844465_P_brasilensis:9.956854562e-07)9:9.956854562e-07)14:0.03843347121,NR_117961_P_telluris:0.01107931888)2:0.009876067018,EU982886_P_motobuensis:0.02569397736)1:0.004985427417,((((P_borealis_KC354480:0.01494071553,(AB482199_P_abekawaensis:0.0254736308,(HQ661862_P_caespitis:0.009898581854,(KF010806_P_graminis:9.956854562e-07,NR_115947_P_donghaensis:0.009761984199)35:9.956854562e-07)28:0.004867166308)9:9.956854562e-07)18:0.01504149507,((((NR_108639_P_jilunlii:0.0208447977,NR_115751_P_sonchi:9.956854562e-07)36:0.005037425066,NR_116256_P_riograndensis:0.00511307871)41:0.004726460257,(NR_043728_P_forsythiae:0.005047811061,((NR_122063_P_sabinae:0.009279432562,(GU321996_P_stellifer:0.05891488784,KC550607_P_zanthoxyli:0.005701478325)21:0.004645523031)37:0.01088287238,JQ436896_P_fujiensis:0.02520664172)14:9.956854562e-07)77:0.03864345403)16:0.005344080344,KF580856_P_odorifer:9.956854562e-07)17:9.956854562e-07)54:0.03474988851,AM260984_P_wynnii:0.003790546958)20:0.01732289692,(((NR_025754_P_sanguinis:0.0714637791,NR_117451_P_puldeungensis:0.006483712744)40:0.01269801823,((P_macerans_KF687044:0.004429846877,NR_118419_P_thermophilus:0.005635966664)95:0.04312592871,JF309265_P_timonensis:9.956854562e-07)42:0.01240150198)15:0.01544271016,KF831008_P_xylanilyticus:0.005160716088)11:0.01095029485)3:0.01053260213)0:0.02136401065,((NR_125462_P_shirakamiensis:9.956854562e-07,(NR_117080_P_ginsengisoli:0.004903472882,AM745262_P_anaericanus:9.956854562e-07)37:0.004909047626)35:0.01012778195,(NR_025372_P_cookii:0.04175321748,(JX290557_P_azoreducens:0.03217914091,((NR_116564_P_cellulositrophicus:9.956854562e-07,JN052146_P_chibensis:0.01640125418)39:9.956854562e-07,(KJ018989_P_cineris:9.956854562e-07,GU830879_P_rhizosphaerae:0.004799040951)53:0.004825308974)47:0.01162162838)46:0.007424582668)48:0.0314450297)3:9.956854562e-07)0:9.956854562e-07)0:0.03495743827,((AF480937_P_nematophilus:0.06179723266,JN819598_P_favisporus:0.02706379092)19:0.006063286858,KF305226_P_hunanensis:0.04738781534)1:9.956854562e-07)4:0.01077938319)0:9.956854562e-07)2:0.03479202296)0:9.956854562e-07)1:0.01099064268)3:0.02331390393)2:0.007318146119)4:0.02857889316,JX517255_P_glebae:0.02551493797)4:9.956854562e-07)16:0.08105444358)63:0.1681860046,JN006273_P_fukuinensis:0.713484988):0.1145405609,Brevibacillus_parabrevis_KF534476:9.956854562e-07,Brevibacillus_choshinensis_NR115590:9.956854562e-07)100;

## Maximum-likelihood estimate, 16S DNA sequences for Paenibacillus spp. using PHy-ML v.3.0, 1000 bootstrap reps, GTR+I+G model of sequence evolution

((JN006273_P_fukuinensis:1.35884526,(NR_104277_P_daejeonensis:9.519e-05,((AJ971397_P_phyllosphaerae:0.17820883,(DQ870731_P_mendelii:0.09485377,(KF924230_P_sacheonensis:0.01939327,NR_109595_P_taihuensis:0.02391317)960:0.06595729)201:0.02719313)313:0.03698167,(AM492794_P_darangshiensis:0.06028359,((JX517255_P_glebae:0.04442154,((NR_118217_P_oceanisediminis:4.7e-07,(P_barcinonensis_KF030734:0.00873718,((((NR_117618_P_vulneris:0.02174505,(JX010997_P_chinjuensis:0.00628269,NR_116517_P_rigui:0.04036776)709:0.03886669)807:0.06206673,((JX483788_P_filicis:0.0740812,((NR_044223_P_ginsengihumi:0.00946626,NR_044486_P_pueri:0.01902123)952:0.16542758,(((AF182807_P_velaei:0.11322806,JF810841_P_mucilaginosus:0.03715545)439:0.02444276,(JF496422_P_edaphicus:0.12041789,(NR_116789_P_tianmuensis:0.01294319,(KJ511862_P_ehimensis:6.2e-07,(AB934960_P_elgii:0.03762495,NR_028747_P_koreensis:0.03954965)113:3.8e-07)478:0.01536755)594:0.06927231)101:1.812e-05)123:0.05372824,(P_validus_NR113753:3.8e-07,(AF353703_P_naphthalenovorans:0.07980055,NR_112906_P_xylanisolvens:0.01487152)690:0.06878137)339:0.02935717)101:0.01286879)48:0.02166465)157:0.06965176,((NR_114344_P_thermoaerophilus:0.39815938,(NR_041051_P_hodogayensis:0.0970484,NR_041519_P_ginsengarvi:0.02085683)457:0.00729868)482:0.0704549,(((NR_125594_P_senegalensis:0.01601209,(FN293174_P_residui:0.04849738,NR_108483_P_chartarius:0.39558205)393:0.05751144)359:0.0700117,(KF958510_P_chitinolyticus:0.01898772,(NR_044325_P_contaminans:0.15665941,DQ085279_P_ruminocola:0.3372086)423:0.05544885)406:0.04274016)172:0.0368952,((NR_116365_P_aestuarii:5.4e-07,(NR_109546_P_frigoriresistens:0.01045201,(P_chondroitinus_FR877653:0.01627365,(P_alginolyticus_JX401520:0.03209899,JX483765_P_pectinilyticus:0.13084294)425:0.03649503)551:0.06503475):0.11925643)987:0.10147835,(NR_024752_P_koleovorans:0.14765569,P_larvae_NR121744:0.06404083)408:0.06014748)951:0.04670987)191:1.67e-06)54:0.04575553)58:0.00219842)78:0.07968882,((((NR_041578_P_siamensis:0.04553993,NR_041580_P_septentrionalis:0.03830307)722:0.03574707,(NR_025085_P_granivorans:0.05452881,(KC494326_P_camelliae:3.6e-07,KC494305_P_montaniterrae:0.00846955)649:0.01798728)300:7.4e-07)718:0.03835347,(NR_041490_P_thailandensis:0.00981578,(NR_117450_P_chungangensis:0.09778698,FR682747_P_agaridevorans:4e-07)357:0.01755408)462:0.01864609)602:0.03631096,(NR_116973_P_sputi:0.08645128,(NR_043293_P_alkaliterrae:0.01793527,KF580854_P_harenae:3.3e-07)861:0.04916126)399:0.01413543)349:0.03307759)347:0.02675728,((((KJ951054_P_illinoisensis:3.1e-07,(KF580855_P_massiliensis:0.05748264,P_amylolyticus_EF154265:0.00876023)482:0.00886838)461:0.01473496,(NR_044178_P_urinalis:0.06156565,LK021195_P_provencensis:0.11982497)577:0.06312362)267:0.03168835,(((JN638424_P_fonticola:0.0088113,NR_118573_P_lentus:0.00897977)849:0.03646611,((P_barengoltzii_KF131537:3.8e-07,NR_108292_P_phoenicis:0.0086836)845:0.03623427,(NR_109318_P_hordei:0.24015686,JN378529_P_turicensis:0.06998975)115:0.0525633)24:0.02144797)5:0.00914936,((KF305226_P_hunanensis:0.06515688,((HG_nests:1.6e-07,(P_polymyxa_KJ638111_P_terrae_JX469412:1e-08,(P_azotofixans_D78318:9e-08,(AJ011687_P_burgondia:0.03734902,(JQ248575_P_woosongensis:0.02645272,HQ844465_P_brasilensis:2.9e-07)188:3.8e-07)139:0.00868099)24:9e-08)36:1.6e-07)238:0.03637398,(KF607091_P_lactis:0.02198898,(P_lautus_HF585034:0.02316961,(JX860237_P_glucanolyticus:7.4e-07,KC113142_P_vortex:0.00848695)814:0.03037831)464:0.00865558)390:0.02275354)180:0.04792235)72:0.02596251,(((((KJ018989_P_cineris:2.5e-07,GU830879_P_rhizosphaerae:0.0085843)334:3.1e-07,(JN052146_P_chibensis:0.03036651,NR_116564_P_cellulositrophicus:7.1e-07)387:0.00865912)537:0.0119394,(JX290557_P_azoreducens:0.05057722,NR_025372_P_cookii:0.08511131)370:0.01976261)509:0.07086302,(NR_044395_P_konsidensis:0.08491892,(NR_125462_P_shirakamiensis:6.9e-07,(AM745262_P_anaericanus:2e-07,(NR_117080_P_ginsengisoli:0.00883185,((AM260984_P_wynnii:0.00634389,((KF580856_P_odorifer:2e-07,(AB482199_P_abekawaensis:0.04921708,(NR_115947_P_donghaensis:0.01724588,(KF010806_P_graminis:4e-07,(P_borealis_KC354480:0.02662157,HQ661862_P_caespitis:0.00880889)211:0.00872635)65:4e-07)135:0.00645437)181:0.02955882)83:2e-07,((NR_116256_P_riograndensis:0.0089457,(NR_108639_P_jilunlii:0.03746719,NR_115751_P_sonchi:6.2e-07)420:0.00894063)406:0.009149,((JQ436896_P_fujiensis:0.04584121,NR_043728_P_forsythiae:0.0087239)291:7.1e-07,(KC550607_P_zanthoxyli:0.01632644,(GU321996_P_stellifer:0.10574766,NR_122063_P_sabinae:0.01102958)355:0.00730901)474:0.02012699)814:0.07017897)185:0.00894119)587:0.06445955)177:0.0219552,((KF831008_P_xylanilyticus:0.00959137,((JF309265_P_timonensis:3.6e-07,(P_macerans_KF687044:0.00746507,NR_118419_P_thermophilus:0.0106421)956:0.08033059)458:0.02367374,(NR_025754_P_sanguinis:0.13914692,NR_117451_P_puldeungensis:0.00472545)377:0.02804331)162:0.02915387)148:0.03038838,(EU982886_P_motobuensis:0.04849619,NR_117961_P_telluris:0.0414855)179:0.01648639)7:0.01892281)21:0.03741226)1:4.5e-07)6:0.00887873)14:0.0251255)10:1.047e-05)49:0.05579822,(AF480937_P_nematophilus:0.11639228,JN819598_P_favisporus:0.04471473)202:0.00689419)3:4.5e-07)37:0.02367999)5:5.6e-07)17:0.0767561,(P_pabuli_FJ944663:0.03615871,((HM439462_P_xylanexedens:1e-08,(LK021148_P_tundrae:2.2e-07,(JX469411_P_macquariensis:0.00860959,(EF459548_P_antarcticus:0.03698977,NR_116453_P_glacialis:2e-08)797:0.01839152)611:0.01866236)169:2.2e-07)492:0.0090597,(KF019740_P_kribbensis:0.06386464,(JF830004_P_campinasensis:0.08574634,(KF958507_P_purispatii:7.4e-07,NR_117012_P_uliginis:0.00873713)813:0.04444216)367:0.02110157)127:0.07607879)7:5.1e-07)20:0.00900577)0:7.4e-07)45:0.00927409)22:0.00926108)24:0.05675133,((EF190500_P_lentimorbus:0.00874101,(KJ672377_P_dendritiformis:0.00877502,KF771427_P_popilliae:4e-07)788:0.01826754)803:0.07934872,(FR877668_P_apiarius:0.03163172,(P_alvei_JQ900521:0.037643,(FJ944662_P_assamensis:0.10065283,JX144697_P_taiwanensis:0.04250894)865:0.06178565)339:0.02537113)879:0.1506693)57:5.42e-06)32:0.06082526)38:0.02135791,(((NR_116719_P_xylaniclasticus:0.02692506,(AB680953_P_kobensis:0.00868162,(AB680951_P_curdlanolyticus:0.04533449,NR_043789_P_cellulosilyticus:6.9e-07)697:0.01787007)600:5.6e-07)967:0.07108937,(((KF010809_P_catalpae:0.01730446,JQ647886_P_glycanilyticus:5.1e-07)906:0.04204658,(P_algorifonticola_NR108602:0.1462456,NR_043221_P_xinjiangensis:0.0188103)515:0.03067239)313:0.02668909,(JF496373_P_castaneae:2.7e-07,JF496445_P_prosopidis:0.00870377)269:3.3e-07)275:0.02329894)493:0.02359546,(NR_113987_P_pasadenensis:0.02461989,(JX840397_P_sepulcri:0.16300861,(KF264457_P_darwinianus:0.06396119,((AB934977_P_humicus:7.1e-07,NR_108291_P_wooponensis:0.02793085)536:0.026201,(NR_117367_P_pinihumi:0.07038595,KF111690_P_tarimensis:0.05396079)482:0.03386524)326:0.02676998)360:1.29e-06)367:0.06861636)240:0.03069407)53:4.5e-07)30:0.0955434)24:0.01659921)11:0.09674189)101:0.34199381)608:0.18109146,Brevibacillus_parabrevis_KF534476:3.8e-07,Brevibacillus_choshinensis_NR115590:2e-08)991;

## Consensus tree of post-burnin trees, 16S DNA sequences for Paenibacillus spp. using MrBayes v.3.2.2, GTR+I+G model of sequence evolution

(Brevibacillus_parabrevis_KF534476:0.003211508,Brevibacillus_choshinensis_NR115590:0.003045746,((((((((((((HG_nests:0.001566807,P_polymyxa_KJ638111_P_terrae_JX469412:0.001557631)0.144:0.002052079,P_azotofixans_D78318:0.001591176)0.109:0.002796795,((HQ844465_P_brasilensis:0.001826447,JQ248575_P_woosongensis:0.007702377)0.185:0.002513572,AJ011687_P_burgondia:0.01001729)0.090:0.002872142)0.081:0.005629343,((P_lautus_HF585034:0.007750289,(JX860237_P_glucanolyticus:0.002025288,KC113142_P_vortex:0.003276727)0.601:0.00655408)0.187:0.004772126,KF607091_P_lactis:0.007389698)0.202:0.007990865)0.050:0.008535338,((JF830004_P_campinasensis:0.02415661,(KF958507_P_purispatii:0.002792728,NR_117012_P_uliginis:0.002659966)0.626:0.01106212)0.151:0.01070704,KF019740_P_kribbensis:0.01910956)0.034:0.01038314)0.007:0.007882259,(((((((((HQ661862_P_caespitis:0.004067552,P_borealis_KC354480:0.006211278)0.098:0.003444495,(AB482199_P_abekawaensis:0.0119889,(NR_115947_P_donghaensis:0.005268169,KF010806_P_graminis:0.001859199)0.246:0.003002401)0.058:0.003088337)0.050:0.004533229,(NR_108639_P_jilunlii:0.007861496,(KF580856_P_odorifer:0.003094663,(NR_116256_P_riograndensis:0.004341406,NR_115751_P_sonchi:0.003717399)0.341:0.004255371)0.109:0.004369398)0.044:0.0045313)0.051:0.007450787,((JQ436896_P_fujiensis:0.01140238,NR_043728_P_forsythiae:0.003675031)0.295:0.004706862,((NR_122063_P_sabinae:0.005450632,KC550607_P_zanthoxyli:0.004092294)0.257:0.00499466,GU321996_P_stellifer:0.02390132)0.175:0.005267377)0.242:0.009092862)0.115:0.01008347,(EU982886_P_motobuensis:0.01332931,NR_117961_P_telluris:0.0122604)0.120:0.006457582)0.007:0.006261909,((((P_macerans_KF687044:0.003148587,NR_118419_P_thermophilus:0.004991041)0.683:0.01219653,JF309265_P_timonensis:0.005708723)0.154:0.006936587,(NR_117451_P_puldeungensis:0.006620892,NR_025754_P_sanguinis:0.03292744)0.244:0.007330917)0.039:0.0074114,(AM260984_P_wynnii:0.01053002,KF831008_P_xylanilyticus:0.008636837)0.075:0.006428573)0.007:0.007365866)0.001:0.006481583,(((AM745262_P_anaericanus:0.002080606,NR_117080_P_ginsengisoli:0.003244875)0.214:0.003573579,NR_125462_P_shirakamiensis:0.002700984)0.140:0.005111597,((JX290557_P_azoreducens:0.01577632,((NR_116564_P_cellulositrophicus:0.001884091,JN052146_P_chibensis:0.008818286)0.197:0.002864713,(KJ018989_P_cineris:0.001751126,GU830879_P_rhizosphaerae:0.003207213)0.292:0.003014396)0.157:0.005069533)0.180:0.007840195,NR_025372_P_cookii:0.0220181)0.177:0.00971586)0.014:0.005923076)0.001:0.008431294,((((P_amylolyticus_EF154265:0.004692352,KJ951054_P_illinoisensis:0.002186381)0.231:0.004632984,KF580855_P_massiliensis:0.01389971)0.146:0.005804827,(LK021195_P_provencensis:0.03265084,NR_044178_P_urinalis:0.01860499)0.291:0.0119638)0.064:0.007845277,(KF305226_P_hunanensis:0.0181564,NR_044395_P_konsidensis:0.01938354)0.072:0.009020226)0.002:0.008489479)0.000:0.01082163,(((P_barengoltzii_KF131537:0.002781017,NR_108292_P_phoenicis:0.003411274)0.551:0.008501916,(JN638424_P_fonticola:0.005249239,NR_118573_P_lentus:0.004539267)0.483:0.008763393)0.024:0.006492715,(JN819598_P_favisporus:0.01250933,AF480937_P_nematophilus:0.03126508)0.089:0.007457795)0.001:0.005125633)0.000:0.01035169)0.001:0.01266947,(NR_109318_P_hordei:0.05379096,JN378529_P_turicensis:0.02809624)0.046:0.0106853)0.002:0.008258166,((P_pabuli_FJ944663:0.007547239,(P_barcinonensis_KF030734:0.004031578,NR_118217_P_oceanisediminis:0.004864142)0.306:0.005085565)0.042:0.004141682,(((EF459548_P_antarcticus:0.01116515,NR_116453_P_glacialis:0.002878232)0.404:0.005063971,JX469411_P_macquariensis:0.004303668)0.184:0.004660663,(LK021148_P_tundrae:0.001908042,HM439462_P_xylanexedens:0.001913962)0.267:0.003277413)0.077:0.004739018)0.030:0.007824931)0.002:0.01215933,((((((P_larvae_NR121744:0.01778063,NR_024752_P_koleovorans:0.03490229)0.176:0.01329811,((((P_alginolyticus_JX401520:0.008189242,P_chondroitinus_FR877653:0.007223825)0.260:0.009066761,JX483765_P_pectinilyticus:0.02581372)0.347:0.01232167,NR_109546_P_frigoriresistens:0.01002207)0.594:0.01601903,NR_116365_P_aestuarii:0.007762426)0.467:0.0155072)0.053:0.01287061,(((KF958510_P_chitinolyticus:0.01371698,NR_044325_P_contaminans:0.04025402)0.166:0.01024282,DQ085279_P_ruminocola:0.06712854)0.065:0.009402581,(NR_108483_P_chartarius:0.06990147,(FN293174_P_residui:0.02276707,NR_125594_P_senegalensis:0.00982082)0.448:0.01291315)0.053:0.01033836)0.005:0.01051415)0.002:0.0110911,((((JF496422_P_edaphicus:0.02585273,((AB934960_P_elgii:0.008272503,(KJ511862_P_ehimensis:0.00171629,NR_028747_P_koreensis:0.01011219)0.261:0.002860033)0.217:0.004488561,NR_116789_P_tianmuensis:0.005743013)0.266:0.008780538)0.069:0.00913822,(JF810841_P_mucilaginosus:0.01001613,AF182807_P_velaei:0.02629715)0.269:0.008117902)0.028:0.008952449,((P_validus_NR113753:0.00573805,(AF353703_P_naphthalenovorans:0.01802886,NR_112906_P_xylanisolvens:0.007765488)0.430:0.01059214)0.198:0.009426954,(JX483788_P_filicis:0.01874848,(NR_044223_P_ginsengihumi:0.003826681,NR_044486_P_pueri:0.005721254)0.798:0.01986354)0.124:0.008668541)0.021:0.01029774)0.044:0.01196028,((NR_041519_P_ginsengarvi:0.01117043,NR_041051_P_hodogayensis:0.02166627)0.346:0.0118908,NR_114344_P_thermoaerophilus:0.07698349)0.110:0.01137752)0.011:0.01234576)0.004:0.01145335,((JX010997_P_chinjuensis:0.005207024,NR_116517_P_rigui:0.008214832)0.492:0.01012714,NR_117618_P_vulneris:0.009667658)0.350:0.01186678)0.011:0.01358124,(((((KC494326_P_camelliae:0.001898971,KC494305_P_montaniterrae:0.002796854)0.520:0.005150127,NR_025085_P_granivorans:0.01019413)0.163:0.005032602,(NR_041578_P_siamensis:0.01197537,NR_041580_P_septentrionalis:0.0117366)0.481:0.007681998)0.246:0.007580462,((FR682747_P_agaridevorans:0.003854715,NR_041490_P_thailandensis:0.005400341)0.334:0.005731804,NR_117450_P_chungangensis:0.02137148)0.151:0.00609555)0.168:0.009216503,((NR_043293_P_alkaliterrae:0.005505088,KF580854_P_harenae:0.003102136)0.577:0.01025048,NR_116973_P_sputi:0.02182753)0.122:0.007948019)0.061:0.009270183)0.001:0.01259059)0.003:0.01533095,(((P_alvei_JQ900521:0.01008427,FR877668_P_apiarius:0.01255311)0.333:0.009441391,(FJ944662_P_assamensis:0.02230431,JX144697_P_taiwanensis:0.01287685)0.583:0.01212132)0.393:0.01702697,((KJ672377_P_dendritiformis:0.003098531,KF771427_P_popilliae:0.002067325)0.609:0.005694956,EF190500_P_lentimorbus:0.004931297)0.422:0.01142168)0.023:0.01078902)0.005:0.01618917,(((((((P_algorifonticola_NR108602:0.03261914,NR_043221_P_xinjiangensis:0.009818007)0.277:0.008079592,(KF010809_P_catalpae:0.004397219,JQ647886_P_glycanilyticus:0.002725421)0.639:0.00912748)0.124:0.00701587,(JF496373_P_castaneae:0.001782156,JF496445_P_prosopidis:0.003676734)0.302:0.004091654)0.079:0.007726473,((NR_043789_P_cellulosilyticus:0.002910432,AB680951_P_curdlanolyticus:0.0104194)0.467:0.004982747,(AB680953_P_kobensis:0.002946206,NR_116719_P_xylaniclasticus:0.007380496)0.256:0.004039865)0.432:0.01000772)0.094:0.00860514,(((KF264457_P_darwinianus:0.01665437,((AB934977_P_humicus:0.001902199,NR_108291_P_wooponensis:0.007267842)0.587:0.007218932,(NR_117367_P_pinihumi:0.01710789,KF111690_P_tarimensis:0.01529598)0.349:0.00875853)0.208:0.009218235)0.210:0.01129094,JX840397_P_sepulcri:0.02850798)0.126:0.01118779,NR_113987_P_pasadenensis:0.009782928)0.056:0.009835023)0.009:0.009192579,((NR_104277_P_daejeonensis:0.02260498,AM492794_P_darangshiensis:0.01944496)0.071:0.009013415,(DQ870731_P_mendelii:0.01891682,(AJ971397_P_phyllosphaerae:0.04453456,(KF924230_P_sacheonensis:0.006207479,NR_109595_P_taihuensis:0.005933335)0.725:0.01376667)0.162:0.009790405)0.097:0.009568961)0.028:0.01105438)0.023:0.01063232,JX517255_P_glebae:0.01478533)0.030:0.01283815)0.337:0.0230076,JN006273_P_fukuinensis:0.1614761)0.813:0.03659438);
