# Supplementary material for: Introduction of Non-Native Pollinators Can Lead to Trans-Continental Movement of Bee-Associated Fungi
Source: PLoS One. 2015 Jun 23;10(6):e0130560. doi: 10.1371/journal.pone.0130560 (PMC4478036; doi:10.1371/journal.pone.0130560)
Supplement: S1 Table — (XLS) [file pone.0130560.s005.xls]

## Sheet: Sheet1
Site	Nest	Placement	Identity	Weight (g)	Asc.	Asp.	Pae.	Notes
CIC	32	1	m	0.0481	0	1	0
CIC	32	2	f	0.053	0	0	0
CIC	32	3	f	0.0451
CIC	32	4	p
CIC	32	5	p
CIC	32	6	m	0.0276	1	1	0
CIC	33	1	f	0.0581	0	0	0
CIC	33	2	f	0.0603	0	0	0
CIC	33	3	m		0	0	0
CIC	33	4	f	0.0463	0	0	0
CIC	33	5	m	0.0261	0	0	0
CIC	33	6	m	0.028	0	1	0
CIC	33	7	m	0.0374	1	1	0
CIC	34	1	f	0.0491	1	0	0
CIC	34	2	f	0.0494	0	0	0
CIC	34	3	f	0.0452	0	1	0
CIC	34	4	m	0.0364	0	0	0
CIC	34	5	p
CIC	34	6	m	0.0283	1	0	0
CIC	34	7	m	0.0344	0	0	0
CIC	34	8	m	0.0177	0	1	0
CIC	35	1	f	0.051	0	1	0
CIC	35	2	f	0.0441	0	1	0
CIC	35	3	m	0.0249	0	0	0
CIC	35	4	l	0.0091	1	1	0	Ascosphaera
CIC	36	1	f	0.0504	1	1	0
CIC	36	2	l	0.0274	1	1	0
CIC	36	3	f	0.0411	1	0	0
CIC	36	4	m	0.0286	1	1	0
CIC	36	5	m	0.0304	0	0	0
CIC	37		e
CIC	38	1	e
CIC	39		e
CIC	40	1	m	0.0669	0	0	0	brown frass
CIC	40	2	f	0.0731	0	0	0
CIC	40	3	m	0.0421	0	0	0
CIC	40	4	m	0.033	0	1	0
CIC	40	5	m	0.0275	0	1	0
CIC	40	6	m	0.0308	0	1	0
CIC	41		e
CIC	42	1	f	0.0415	0	0	0
CIC	42	2	f	0.0663	0	0	0
CIC	42	3	m	0.0426	0	1	0
CIC	42	4	m	0.0441	0	0	0
CIC	42	5	m	0.0443	0	0	0
CIC	42	6	m	0.0427	1	0	0
CIC	42	7	p
CIC	42	8	m	0.035	0	0	0
CIC	42	9	m	0.0359	0	0	0
CIC	144	1	p
CIC	144	2	l	0.0281	1	0	1
CIC	144	3	m	0.0252	1	0	0
CIC	144	4	m	0.0235	1	0	0
CIC	144	5	p
CIC	145	1	e
CIC	145	2	f	0.0405	1	0	0	very sluggish
CIC	145	3	p					cocoon with pollen ball
CIC	145	4	p					cocoon with pollen ball
CIC	145	5	p
CIC	146	1	p					mold
CIC	146	2	p					mold
CIC	146	3	p					mold
CIC	146	4	p					mold
CIC	147	1	p					mold
CIC	148	1	p					mold
CIC	148	2	p					mold
CIC	148	3	p					mold
CIC	149	1	p
CIC	150	1	p
CIC	150	2	m	0.0262	0	0	0
CIC	150	3	m	0.0264	0	0	0
CIC	150	4	m	0.0241	1	0	0
CIC	150	5	m	0.0168	1	0	0
CIC	150	6	l	0.0093	1	1	0
CIC	150	7	p
CIC	150	8	m	0.0225	1	1	0
CIC	150	9	p
CIC	151	1	f	0.034	0	0	0
CIC	151	2	p
CUL	80	1	p
CUL	81	1	f	0.0508	0	0	0
CUL	81	2	x	0.0196	0	0	0
CUL	81	3	f	0.0227	1	1	0
CUL	81	4	f	0.0324	0	1	0
CUL	81	5	f	0.0504	0	0	0
CUL	81	6	p
CUL	81	7	m	0.038	0	0	0
CUL	81	8	m	0.0398	0	0	0
CUL	81	9	m	0.0389	0	1	0
CUL	81	10	m	0.0377	0	0	0
CUL	82	1	l	0.0383	0	0	0	2 nitidulids in outer compartment
CUL	82	2	p
CUL	82	3	p
CUL	83	1	f	0.0468	0	0	0
CUL	83	2	f	0.0496	0	0	0
CUL	83	3	f	0.0505	0	0	0
CUL	83	4	f	0.0582	0	0	0
CUL	83	5	f	0.0476	0	0	0
CUL	83	6	p
CUL	83	7	p
CUL	83	8	m	0.0341	1	0	0
CUL	84	1	m	0.025	1	1	0
CUL	84	2	m	0.021	0	1	0
CUL	84	3	m	0.0168	0	1	0
CUL	86	1	p
CUL	88	1	m	0.0343	0	1	0
CUL	88	2	m	0.0329	0	1	0
CUL	88	3	m	0.067	0	0	0
CUL	90	1	f	0.0428	0	0	0
CUL	90	2	f	0.0372	0	0	0
CUL	90	3	m	0.0282	0	0	0
CUL	90	4	m	0.0333	0	1	0
CUL	90	5	m	0.0321	1	1	0
CUL	90	6	m	0.0282	1	0	0
CUL	92	1	f	0.0462	1	0	0
CUL	92	2	f	0.0388	0	0	0
CUL	92	3	m	0.0358	0	0	0
CUL	92	4	m	0.0267	0	1	0
CUL	95	1	l	0.0213	0	0	0
CUL	95	2	l	0.0231	0	0	0
CUL	95	3	m	0.0552	0	0	0	sluggish
CUL	95	4	m	0.0548	0	0	0	sluggish
CUL	95	5	m	0.0501	0	0	0
CUL	95	6	m	0.0325	1	1	0
CUL	95	7	m	0.0274	0	0	0
CUL	95	8	m	0.0298	0	0	0
CUL	97	1	p
CUL	99	1	f	0.023	0	0	0
CUL	99	2	f	0.0316	1	0	0
CUL	99	3	m	0.0217	0	0	0
CUL	99	4	m	0.0305	0	1	0
CUL	99	5	m	0.0207	0	0	0
CUL	99	6	m	0.0234	0	0	0
CUL	100	1	m	0.0151	0	0	0
CUL	100	2	m	0.0211	0	0	0
CUL	100	3	m	0.0157	0	1	0
CUL	100	4	m	0.0275	1	1	0
OHG	43	1	f	0.0297	1	1	0
OHG	43	2	f	0.0514	1	1	0
OHG	43	3	f	0.0517	1	1	0
OHG	43	4	f	0.0565	1	1	0
OHG	43	5	f	0.0513	0	1	0
OHG	43	6	f	0.0579	1	1	0
OHG	43	7	f	0.0563	0	1	0
OHG	43	8	m	0.025	1	1	0
OHG	43	9	m	0.0351	1	0	0
OHG	43	10	m	0.0341	1	1	0
OHG	43	11	m	0.0336	1	1	0
OHG	43	12	m	0.0341	1	1	0
OHG	43	13	m	0.0213	1	1	0
OHG	44	1	f	0.0482	1	0	0
OHG	44	2	f	0.0452	0	1	0
OHG	44	3	f	0.0459	0	0	0
OHG	44	4	f	0.0418	1	1	0
OHG	44	5	m	0.0226	0	1	0
OHG	44	6	m	0.037	0	0	0
OHG	44	7	m	0.0327	1	0	0
OHG	44	8	m	0.0355	1	0	0
OHG	44	9	m	0.0328	1	1	0
OHG	45	1	p
OHG	45	2	p
OHG	45	3	f	0.0311	1	1	0
OHG	45	4	m	0.0314	1	1	0
OHG	45	5	l	0.0042	1	1	0
OHG	45	6	p
OHG	46	1	f	0.0538	0	0	0
OHG	46	2	f	0.0502	0	0	0
OHG	46	3	f	0.0443	0	0	0
OHG	46	4	f	0.033	1	1	0
OHG	46	5	f	0.0495	1	0	0
OHG	46	6	m	0.0242	1	0	0
OHG	46	7	x	0.0092	0	0	0	male
OHG	48	1	f	0.0398	1	0	0
OHG	48	2	f	0.0578	1	1	0
OHG	48	3	f	0.0673	1	0	0
OHG	48	4	m	0.0585	0	1	0
OHG	48	5	m	0.0432	0	0	0
OHG	48	6	m	0.0339	0	1	0
OHG	48	7	m	0.0329	1	1	0
OHG	48	8	m	0.0321	0	1	0
OHG	48	9	m	0.0311	1	0	0
OHG	49	1	m	0.0561	1	1	0
OHG	49	2	m	0.028	1	1	0
OHG	50	1	m	0.0723	0	1	0
OHG	50	2	f	0.0511	0	0	0
OHG	50	3	m	0.0428	0	1	0
OHG	50	4	f	0.0571	0	0	0
OHG	50	5	m	0.0588	1	1	0
OHG	50	6	m	0.0356	0	1	0
OHG	50	7	x	0.0218	0	1	0	died before maturing (long antenna of male)
OHG	50	8	m	0.0289	0	0	0
OHG	51	1	f	0.0533	0	0	0
OHG	51	2	m	0.0233	1	1	0
OHG	51	3	m	0.0326	0	1	0	very sluggish
OHG	51	4	m	0.0304	1	1	0
OHG	51	5	m	0.0289	1	1	0
OHG	51	6	m	0.0357	0	0	0
OHG	52	1	f	0.0492	1	1	0
OHG	52	2	f	0.0365	1	1	0
OHG	52	3	f	0.0728	0	0	1
OHG	52	4	f	0.0699	0	0	1
OHG	52	5	f	0.0766	0	0	1
OHG	52	6	m	0.0424
OHG	52	7	m	0.0411	0	1	1
OHG	52	8	m	0.0408	0	0	0
OHG	52	9	m	0.0454	0	0	0
OHG	52	10	m	0.0399	0	1	0
OHG	52	11	m	0.0319	0	0	0
OHG	52	12	m	0.0527	0	1	1
OHG	52	13	p
OHG	52	14	p
OHG	52	15	p
OHG	53	1	p
OHG	53	2	p
OHG	54	1	p
OHG	54	2	p
OHG	54	3	l	0.0187
OHG	55	1	l	0.0164	1	1	0
OHG	55	2	l	0.0157	1	1	0
OHG	55	3	e					empty cocoon, a few pieces of chitin
OHG	55	4	e					empty cocoon, half-opened
OHG	55	5	e					empty cocoon, half-opened
OHG	55	6	e					empty cocoon, half-opened
OHG	55	7	p
OHG	55	8	f	0.0596
OHG	55	9	m	0.0352
OHG	55	10	m	0.0364
OHG	55	11	m	0.0458
OHG	56	1	x	0.009				male
OHG	56	2	m	0.0573	1	1	0
OHG	56	3	m	0.0569	1	1	0
OHG	56	4	m	0.0645	1	1	1
OHG	56	5	p
OHG	56	6	x	0.0515	1	0	0
OHG	56	7	m	0.0388	1	1	1
OHG	56	8	m	0.0542	0	1	1
OHG	56	9	f	0.0307	1	1	0
OHG	56	10	m	0.033	0	0	0
OHG	56	11	p
OHG	56	7b	f		0	0	0
OHG	57	1	m	0.0348				cap black
OHG	57	2	l	0.0233				Ascosphaera
OHG	57	3	e					empty cocoon
OHG	57	4	p
OHG	57	5	f	0.0446
OHG	57	6	p
OHG	57	7	f	0.0521
OHG	57	8	f	0.075				very sluggish
OHG	57	9	l					Ascosphaera
OHG	57	10	m	0.0358
OHG	58	1	m	0.0357				cap black
OHG	58	2	x					Ascosphaera
OHG	58	3	x					Ascosphaera
OHG	58	4	x					Ascosphaera
OHG	58	5	f	0.0618
OHG	58	6	f	0.073
OHG	58	7	f	0.0643
OHG	58	8	f	0.0697
OHG	58	9	m	0.0379
OHG	58	10	m	0.0337
OHG	59	1	x					partial cocoons with gray fuzzy fungus
OHG	59	2	x					partial cocoons with gray fuzzy fungus
OHG	59	2	x					partial cocoons with gray fuzzy fungus
OHG	59	3	l	0.041
OHG	59	4	f	0.0537
OHG	59	5	f	0.0765
OHG	59	6	f	0.07
OHG	59	7	f	0.0602
OHG	59	8	m	0.0347
OHG	59	9	m	0.0408
OHG	59	10	n/a					parasitized; many small larva
OHG	59	11	m	0.0432
OHG	60	1	e					empty cocoon
OHG	60	2	e					empty cocoon
OHG	60	3	e					empty cocoon
OHG	60	4	x					booklice, half cocoon left
OHG	60	5	x					booklice, dessicated, disintegrating
OHG	60	6	x					booklice, many parasitoid wasps in this nest, several in this cocoon
OHG	60	7	x					booklice
OHG	60	8	x					booklice
OHG	60	9	x					booklice
OHG	60	10	m	0.0218	1	1	0
OHG	60	11	m	0.0182	1	1	0
OHG	60	12	m	0.0373	1	1	0
OHG	60	13	m	0.0364	1	1	0
OHG	60	14	m	0.0384	0	1	0
OHG	61	1	m	0.0381
OHG	61	2	x	0.0067
OHG	61	3	x	0.0183
OHG	61	4	x
OHG	61	5	x
OHG	61	6	x
OHG	61	7	x	0.015
OHG	61	8	x
OHG	61	9	x
OHG	61	10	x	0.009
OHG	61	11	x					parasitic wasps
OHG	61	12	x					parasitic wasps
OHG	61	13	x					parasitic wasps
OHG	61	14	m	0.0291
OHG	63	1	x					carpet beetles, booklice on outside of tube
OHG	63	2	f	0.0356				booklice on outside of tube
OHG	63	3	l	0.0249				booklice on outside of tube
OHG	63	4	m	0.0277				booklice on outside of tube
OHG	63	5	m	0.0281				booklice on outside of tube
OHG	63	6	m	0.0318				booklice on outside of tube
OHG	63	7	x					carpet beetles, booklice on outside of tube
OHG	64	1	m	0.0328
OHG	65	1	p
OHG	65	2	p
OHG	66	1	p
OHG	66	2	m	0.0282
OHG	66	3	m	0.0342
OHG	67	1	f	0.02
OHG	67	2	m	0.0281
OHG	67	3	p
OHG	67	4		0.0423
OHG	68	1	l	0.0249
OHG	68	2	l	0.0138
OHG	68	3	f	0.0401
OHG	68	4	f	0.0353
OHG	68	5	f	0.0426
OHG	68	6	f	0.018
OHG	68	7	m	0.0543
OHG	68	8	m	0.0281
OHG	69	1	m	0.0253	1	1	0
OHG	69	2	m	0.0249	1	1	0
OHG	69	3	m	0.0243	1	1	0
OHG	69	4	m	0.0212	1	1	0
OHG	69	5	m	0.0247	1	1	0
OHG	69	6	m	0.0293	0	0	0
OHG	69	7	f	0.0385	0	0	0
OHG	69	8	l	0.0187	1	1	0
OHG	69	9	m	0.027	1	1	0
OHG	69	10	m	0.02	1	1	0
OHG	69	11	m	0.0264	1	1	0
OHG	69	12	m	0.0286	0	0	0
OHG	69	13	m	0.0231	0	1	0
OHG	70	1						carpet beetle larva
OHG	70	2	m	0.0251
OHG	70	3	m	0.018
OHG	70	4	m	0.0149
OHG	71	1	x
OHG	71	2	l	0.0193
OHG	71	3	l	0.0234
OHG	71	4	l	0.0088
OHG	71	5	p
OHG	71	6	f
OHG	71	7						dermestids in cocoon
OHG	71	8						dermestids in cocoon
OHG	71	9	x	0.0148
OHG	71	10	f	0.031
OHG	71	11	f	0.0331
OHG	72	1	l	0.0285
OHG	72	2	l	0.028
OHG	72	3	x	0.013
OHG	72	4	p
OHG	72	5	l	0.0149
OHG	72	6	p
OHG	72	7	m	0.0199
OHG	72	8	m	0.0228
OHG	72	9	m	0.0306
OHG	72	10	m	0.0239
OHG	73	1	f	0.053
OHG	73	2	f	0.0534
OHG	73	3	f	0.0541
OHG	73	4	m	0.034
OHG	73	5	m	0.0498
OHG	73	6	f	0.0287
OHG	73	7	m	0.0373
OHG	73	8	e					empty cocoon
OHG	73	9	m	0.0346
OHG	74	1	p
OHG	74	2	p					with dermestid
OHG	74	3	p
OHG	75	1	x	0.0106				female
OHG	75	2	p
OHG	75	3	m	0.0283
OHG	75	4	p
OHG	75	5	p
OHG	76	1	m	0.039
OHG	76	2	m	0.0259
OHG	76	3	l	0.0163
OHG	76	4	p
OHG	76	5	p
OHG	76	6	p
OHG	77	1	l	0.0305	0	0	0
OHG	77	2	l	0.0246	0	0	0
OHG	77	3	m	0.0337	1	1	0
OHG	77	4	m	0.0352	1	0	0
OHG	78	1	x	0.0126				deformed male?
OHG	78	2	l	0.08
OHG	78	3	p
OHG	79	1	f	0.0424	0	0	0	very sluggish
OHG	79	2	p
OHG	79	3	p
OHG	79	4	m	0.0277	1	1	0
OHG	79	5	f	0.022	0	0	0
OHG	79	6	m	0.0233	1	0	0
OWH	103	1	f	0.0774	0	0	0
OWH	103	2	f	0.0845	0	0	0
OWH	103	3	f	0.0776	0	0	0
OWH	103	4	m	0.042	0	0	0
OWH	103	5	f	0.0833	0	0	0
OWH	103	6	l	0.0525	1	0	0
OWH	103	7	m	0.0468	0	0	0
OWH	103	8	m	0.0483	1	1	0
OWH	103	9	m	0.0382	0	0	0
OWH	103	10	m	0.0393	0	0	0
OWH	104	1	l	0.0256	1	0	0	Ascosphaera
OWH	104	2	f	0.0618	1	0	0
OWH	104	3	f	0.0498	0	0	0
OWH	104	4	f	0.0523	0	0	0
OWH	104	5	f	0.0619	0	0	0
OWH	104	6	f	0.0598	0	0	0
OWH	104	7	m
OWH	104	8	m
OWH	105	1	f	0.048	0	0	0
OWH	105	2	x		1	1	0
OWH	105	3	x		1	1	0
OWH	105	4	m	0.034	1	1	0
OWH	105	5	m	0.0378	1	0	0
OWH	105	7	m	0.038	1	1	0
OWH	105	8	m	0.024	0	0	0
OWH	105	9	m	0.0307	1	0	0
OWH	105	10	m	0.024	0	0	0
OWH	105	6a	m	0.0412	1	0	0
OWH	105	6b	m	0.0444	0	0	0
OWH	106	1	f	0.0704	1	0	0
OWH	106	2	f	0.0636	0	0	0
OWH	106	3	f	0.046	0	0	0
OWH	106	4	f	0.0573	0	0	0
OWH	106	5	m	0.0344	0	0	0
OWH	106	6	p
OWH	106	7	m	0.0343	1	0	0
OWH	106	8	m	0.0271	1	0	0
OWH	106	9	p
OWH	107	1	p
OWH	107	2	f	0.0475	0	0	0
OWH	107	3	f	0.0596	0	0	0
OWH	107	4	p
OWH	107	5	x	0.0459	0	0	0	female
OWH	107	6	m	0.0366	0	0	0
OWH	107	7	x	0.0355	0	0	0	male
OWH	107	8	p
OWH	107	9	m	0.025	0	0	0
OWH	108	1	f	0.0468				very sluggish
OWH	108	2	f	0.0442				very sluggish
OWH	108	3	f	0.0594				very sluggish
OWH	108	4	m	0.0217				very sluggish
OWH	108	5	m	0.0334
OWH	108	6	m	0.0341
OWH	109	1	f	0.0626	0	0	0
OWH	109	2	f	0.0425	0	0	0
OWH	109	3	f	0.0308	0	0	0
OWH	109	4	m	0.0403	0	0	0
OWH	109	5	m	0.0363	0	0	0
OWH	109	6	m	0.0375	0	0	0
OWH	110	1	l	0.0141	1	0	0	in cocoon
OWH	110	2	f	0.0358	0	0	0
OWH	110	3	l	0.078	0	0	0
OWH	110	4	m	0.0504	0	0	0
OWH	110	5	m	0.0373	0	0	0
OWH	110	6	m	0.0378	0	0	0
OWH	111	1	l	0.0516
OWH	111	2	l	0.0595
OWH	111	3	f	0.041				fungus on abdomen
OWH	111	4	m	0.0423
OWH	111	5	m	0.0342
OWH	111	6	l	0.0323
OWH	111	7	m	0.0505
OWH	111	8	m	0.0365
OWH	112	1	p
OWH	112	2	p
OWH	112	3	f	0.043
OWH	112	4	m	0.0214
OWH	112	5	m	0.0393
OWH	112	6	m	0.0288				very sluggish
OWH	112	7	m	0.0407
OWH	112	8	m	0.031
OWH	113	1	f	0.0555
OWH	113	2	f	0.0742
OWH	113	3	f	0.0672
OWH	113	4	l	0.0558
OWH	113	4	l	0.0558
OWH	113	5	m	0.0447
OWH	113	6	m	0.0433
OWH	113	7	l	0.0228				Ascosphaera
OWH	113	8	m	0.0312
OWH	113	9	m	0.045
OWH	113	10	m	0.0401
OWH	113	11	m	0.0344
OWH	114	1	f	0.0559
OWH	114	2	f	0.0559
OWH	114	3	f	0.0562
OWH	114	4	l	0.0041
OWH	114	5	m	0.0333
OWH	114	6	m	0.0401
OWH	114	7	m	0.0413
OWH	114	8	m	0.033
OWH	114	9	m	0.0341
OWH	114	10	m	0.0323
OWH	114	11	m	0.0325
OWH	115	1	p
OWH	115	2	f	0.0548
OWH	115	3	p
OWH	115	4	x	0.0249				female
OWH	115	5	x	0.0235				male
OWH	115	6	m	0.0374
OWH	115	7	m	0.0308				very sluggish
OWH	115	8	m	0.0377
OWH	115	9	m	0.0366
OWH	116	1	f	0.0761	1	0	0
OWH	116	2	f	0.0625	0	0	0
OWH	116	3	f	0.068	0	0	0
OWH	116	4	f	0.0743	0	0	0
OWH	116	5	f	0.0611	0	1	0
OWH	116	6	f	0.0543	0	1	0
OWH	116	7	m	0.0332	0	1	0
OWH	116	8	m	0.0353	1	0	0
OWH	116	9	m	0.0383
OWH	116	10	m	0.0405
OWH	116	11	m	0.0342
OWH	116	12	m	0.0315
OWH	117	1	f	0.07
OWH	117	2	f	0.0732
OWH	117	3	f	0.0675
OWH	117	4	f	0.0593
OWH	117	5	f	0.0731
OWH	117	6	m	0.0431
OWH	117	7	m	0.0405
OWH	117	8	m	0.0352
OWH	117	9	m	0.0405
OWH	117	10	m	0.0371
OWH	117	11	m	0.0416
OWH	118	1	f	0.0358
OWH	118	2	p
OWH	118	3	e
OWH	119	1	f	0.0612
OWH	119	2	f	0.058
OWH	119	3	m	0.0177
OWH	119	4	m	0.0292
OWH	119	5	m	0.0342
OWH	119	6	m	0.0372
OWH	119	7	m	0.0318
OWH	119	8	m	0.0358
OWH	119	9	m	0.0313
OWH	120	1	f	0.0688
OWH	120	2	x					fungus; only abdomen and thorax
OWH	120	3	f	0.039
OWH	120	4	f	0.0408
OWH	120	5	x
OWH	120	6	f	0.0448
OWH	120	7	m	0.027
OWH	120	8	m	0.0275
OWH	121	1	f	0.0508
OWH	121	2	f	0.0656
OWH	121	3	f	0.0699
OWH	121	4	f	0.0757
OWH	121	5	f	0.0746
OWH	121	6	f	0.0714
OWH	121	7	f	0.0705
OWH	121	8	m	0.0459
OWH	121	9	l	0.0122
OWH	121	10	p
OWH	121	11	m	0.0486
OWH	122	1	x					parasite
OWH	122	2	f	0.0508	0	0	0
OWH	122	3	m	0.0409	0	0	0
OWH	122	4	m	0.036	0	0	0
OWH	122	5	m	0.0363	0	0	0
OWH	122	6	m	0.0477	1	0	0
OWH	122	7	m	0.0408	0	0	0
OWH	122	8	m	0.0358	0	1	0
OWH	122	9	m	0.028	0	1	0
OWH	122	10	m	0.032	0	1	0
OWH	122	11	m	0.0338	1	0	0
OWH	122	12	m	0.0342	0	0	0
OWH	122	13	m	0.0353	0	0	0
OWH	123	1	f	0.0432
OWH	123	2	f	0.0577
OWH	123	3	f	0.0642
OWH	123	4	f	0.0522
OWH	123	5	f	0.0686
OWH	123	6	m	0.0369
OWH	123	7	m	0.0431
OWH	123	8	m	0.0648
OWH	123	9	m	0.0425
OWH	123	10	m	0.0327
OWH	124	1	f	0.0419
OWH	124	2	f	0.0514
OWH	124	3	f	0.0445
OWH	124	4	m	0.0199
OWH	124	5	m	0.0343
OWH	124	6	m	0.0258
OWH	125	1	f	0.0392
OWH	125	2	m	0.0244
OWH	125	3	m	0.0335
OWH	125	4	m	0.0254
OWH	125	5	m	0.0303
OWH	126	1	f	0.0409
OWH	126	2	f	0.0683
OWH	126	3	f	0.0624
OWH	126	4	f	0.063
OWH	126	5	m	0.0403
OWH	126	6	f	0.0352
OWH	126	7	p
OWH	126	8	p
OWH	127	1	f	0.054
OWH	127	2	f	0.0525
OWH	127	3	f	0.0518
OWH	127	4	p
OWH	127	5	p
OWH	128	1	m	0.0584
OWH	128	2	p
OWH	128	3	p
OWH	128	4	p
OWH	128	5	p
OWH	128	6	m	0.0329
OWH	129	1	f	0.0337
OWH	129	2	l
OWH	129	3	m	0.0262
OWH	129	4	p
OWH	129	5	p
OWH	129	6	p
OWH	130	1	p
OWH	130	2	p
OWH	130	3	m	0.0233
OWH	130	4	m	0.0063
OWH	130	5	p
OWH	131	1	f	0.0587
OWH	131	2	m	0.0304
OWH	131	3	m	0.0339
OWH	131	4	m	0.0428
OWH	131	5	m	0.0385
OWH	131	6	m	0.0412
OWH	131	7	m	0.0338
OWH	132	1	l	0.04
OWH	132	2	f	0.0474
OWH	132	3	f	0.0405
OWH	132	4	p
OWH	133	1	f	0.0332
OWH	133	2	e
OWH	133	3	m	0.0528
OWH	133	4	m	0.0411
OWH	133	5	m	0.0365
OWH	134	1	p
OWH	134	2	p
OWH	134	3	m	0.0188
OWH	134	4	m	0.0253
OWH	134	5	m	0.0244
OWH	134	6	p
OWH	134	7	m	0.0306
OWH	135	1	f	0.0648
OWH	135	2	f	0.0653
OWH	135	3	m	0.0671
OWH	135	4	m	0.0373
OWH	135	5	m	0.0404
OWH	136	1	f	0.0257
OWH	136	2	f	0.0401
OWH	136	3	f	0.0212
OWH	136	4	m	0.0376
OWH	136	5	m	0.039
OWH	136	6	m	0.0413
OWH	136	7	m	0.0328
OWH	136	8	m	0.0399
OWH	136	9	m	0.036
OWH	136	10	m	0.0383
OWH	136	11	m	0.0362
OWH	136	12	f	0.0758
OWH	136	13	m	0.0343
OWH	137	1	p
OWH	137	2	p
OWH	138	1	f	0.0738
OWH	138	2	f	0.0681
OWH	138	3	f	0.0715
OWH	138	4	f	0.0532
OWH	138	5	m	0.0218
OWH	138	6	m	0.0282
OWH	139	1	f	0.0562
OWH	139	2	m	0.0353
OWH	139	3	p
OWH	139	4	m	0.0359
OWH	139	5	m	0.0361
OWH	140	1	f	0.0238
OWH	140	2	p
OWH	142	1	l	0.0473
OWH	142	2	f	0.0492
OWH	142	3	f	0.0492
OWH	142	4	l	0.0284
OWH	142	5	m	0.0238
OWH	142	6	m	0.0268
OWH	142	7	m	0.0254
OWH	142	8	m	0.032
OWH	142	8	p
OWH	142	10
OWH	142	11
OWH	143	1	f	0.0275
OWH	143	2	p
OWH	143	3	f	0.0268
OWH	143	4	p
OWH	143	5	p
OWH	143	6	m	0.0322
OWH	143	7	p
OWH	143	8	p
RNV	20	1	f	0.0394	0	1	0
RNV	20	2	p
RNV	20	3	m	0.0292	1	0	0
RNV	20	4	p
RNV	21	1	f	0.0421	0	0	0
RNV	21	2	f	0.0491	0	0	0
RNV	22	1	l	0.0177	0	0	0
RNV	22	2	l	0.0332	0	0	0
RNV	22	3	f	0.047	0	0	0
RNV	22	4	m	0.023	0	0	0
RNV	22	5	m	0.024	1	1	0
RNV	24	1	f	0.078	1	0	0
RNV	24	2	f	0.0724	0	0	0
RNV	24	3	f	0.0688	0	1	0
RNV	24	4	m	0.0382	0	0	0
RNV	24	5	m	0.0329	0	1	0
RNV	24	6	p
RNV	24	7	m	0.0358	1	0	0
RNV	24	8	m	0.0305	1	0	0
RNV	24	9	m	0.0294	1	0	0
RNV	24	10	m	0.0358	1	0	0
RNV	24	11	m	0.0379	1	0	0
RNV	24	12	m	0.0331	1	1	0
RNV	25	1	f	0.0407	0	0	0
RNV	25	2	f	0.0453	0	0	0
RNV	25	3	m	0.036	0	0	0
RNV	25	4	m	0.0313	1	1	0
RNV	25	5	m	0.0343	0	0	0
RNV	25	6	m	0.0301	0	0	0
RNV	25	7	m	0.0328	0	0	0
RNV	25	8	m	0.0304	0	1	0
RNV	26	1	x	0.0043	0	0	0
RNV	27	1	f	0.0444	0	1	0
RNV	27	2	m	0.0289	1	1	0
RNV	27	3	m	0.024	1	1	0
RNV	27	4	m	0.025	1	1	1
RNV	28	1	m	0.0184	0	1	0
RNV	28	2	m	0.0266	0	0	0
RNV	28	3	p
RNV	29	1	p
RNV	29	2	p
RNV	29	3	p
RNV	29	4	m	0.0268	1	1	0
RNV	29	5	m	0.0285	0	1	0
RNV	29	6	m	0.0334	0	0	0
RNV	29	7	m	0.0361	1	1	0
RNV	30	1	p
RNV	30	2	l	0.0281	0	0	0
RNV	30	3	m	0.0287	1	0	0
RNV	30	4	m	0.0266	1	1	0
